# Supplementary material for: Arctic marine forest distribution models showcase potentially severe habitat losses for cryophilic species under climate change
Source: Glob Chang Biol. 2022 Mar 8;28(11):3711–27. doi: 10.1111/gcb.16142 (PMC9314671; doi:10.1111/gcb.16142)
Supplement: Supplementary file 1 — Table S1 [file GCB-28-3711-s002.xlsx]

## Sheet: Tabelle1
ODMAP protocol								Obligatory
								Objective: Explanation/Inference
								Objective: Mapping/Interpolation
								Objective: Transfer/Forecast
								Optional
ODMAP section			ODMAP subsection			ODMAP elements
		Overview			Authorship			Trevor T. Bringloe, David P. Wilkinson, Jesica Goldsmit, Amanda M. Savoie, Karen Filbee-Dexter, Kathleen A. Macgregor, Kimberly L. Howland, Christopher W. McKindsey, Heroen Verbruggen
								trevor.bringloe@unimelb.edu.au
								Arctic marine forest distribution models showcase severe losses under climate change
								Global Change Biology; doi:
					Model objective			· SDM objective/purpose: Model marine seaweed distributions under climate change
								Forecast / transfer
								· Threshold predictions of suitable vs. unsuitable habitat, stacking results to summarize responses according to affinity to the Arctic environment (i.e. cryophilic, cryotolerant, and cryophobic species).
					Taxon			·Seaweeds: Rhodophyta (red seaweeds) and Phaeophyceae (brown seaweeds; kelp, fucoids)
					Location			Northern Hemisphere
					Scale of analysis			Extent: 30+oN, all longitudes, restricted to marine shorelines of consolidated sediment
								Resolution: 5 arcmin
								Time scale(s): Training based on records from ~1900 onwards, predominantly 1950's onwards; projections are for years 2050 and 2100
								Temporal resolution NA
								Extent boundary based on natural distributions
					Biodiversity data overview			· Observation type: modern day field surveys, combined with georeferenced museum collections
								· Response/data type: presence only
					Type of predictors			· Climatic
					Conceptual model			Species analysed according to Arctic affinity: cryophilic (Arctic endemics), cryotolerant (broadly distributed Arctic and cold-temperate species), and cryophobic (cold-temperate species)
					Assumptions			We made the following assumptions:
								Relevant ecological drivers of species distributions are included, and are applicable to all species
								Species detectability is constant, if not perfect, across all environmental gradients
								Sampling is either adequate and representative of the species populations, or are otherwise accounted for in the modelling process
								Environmental conditions represented in the Bio-Oracle layers are representative of conditions when specimens were collected/recorded.
								Species are at equilibrium with their environment
					SDM algorithms			· Model algorithms: We fitted MaxEnt models to the presence records. MaxEnt was chosen due to it's high performance in SDM comparison studies (Valavi et al. 2021)
								· Model complexity: MaxEnt models could be fit with linear, quadratic, hinge, and product features (but not threshold features), and final feature selection was chosen via cross-validation. The beta.multiplier/regularisation parameter was chosen from [0.5, 1, 2, 3, 4] via cross-validation. These parameters were tuned seperately for each species.
								· Ensemble models: Ensemble models were not utilised here. While a recent comparative study (Valavi et al. 2021) found that properly tuned ensembled (and not default ensembles like BIOMOD) had a slight performance boost over tuned MaxEnt models, there is significant overlap in the confidence intervals of those mean performance estimates. Another recent study found that esembles have no particular…
					Model workflow			We fit tuned MaxEnt models to each species, where the beta.multiplier/regularisation parameter and the feature options were selected using five-fold cross-validation. Model performance was evaluated with a separate five-fold spatial block cross-validation analysis using both AUC and Boyce Index metrics.
					Software, codes and data			Software: Models were fit using R 3.6.0 and MaxEnt 3.4.3
								Code publicly available on GitHub here: https://github.com/Doi90/arctic_marine_forest
								Projections and occurrence data available via FigShare: https://doi.org/10.6084/m9.figshare.14751753.v6
		Data			Biodiversity data			· Taxon names: Rhodophyta (red seaweeds: Dilsea socialis, Odonthalia dentata, Euthora cristata, Chondrus crispus, Delesseria sanguinea) and Phaeophyceae (brown seaweeds: Laminaria solidungula, Agarum clathratum, Himanthaia elongata)
								· Details on taxonomic reference system: see AlgaeBase: https://www.algaebase.org/
								· Ecological level: Individual and community
								· Biodiversity data source: Macroalgal portal (https://macroalgae.org/portal/), accessed March 31st, 2020; Barcode of Life Data Systems (http://v4.boldsystems.org//), accessed March 31st, 2020; georeferenced National Herbarium of Canada at the Canadian Museum of Nature records; research campaign records by Filbee-Dexter et al.; Global Biodiversity Information Facility (www.gbif.org), accessed Mar…
								· Sampling design: random
								· Sample size per taxon: Occurrence record numbers used to train models (i.e. deduplicated): Dilsea socialis 91; Laminaria solidungula 153; Agarum clathratum 419; Euthora cristata 300; Odonthalia dentata 136; Chondrus crispus 403; Delesseria sanguinea 69; Himanthalia elongata 173.
								· Country/region: marine coastlines of the entire northern hemisphere above 30oN
								· Scaling: Species presence records were filtered to one per pixel.
								· Details on data cleaning/filtering steps: Datasets curated based on taxonomic and distributional knowledge of T. Bringloe; analysis restricted to species that can be confidently identified based on morphology, thus enabling to leverage herbarium records; records with year information earlier than 1900 removed
								· Details on absence data collection: NA
								· Details on background data derivation: Background points utilised a target group background approach to mitigate sampling biases. The target group background set used presence records for all eight species, thinned to one per pixel.
								· Details on potential errors and biases in data: Sampling bias at high latitudes (i.e. Arctic), with high sampling effort at lower latitude, more densely populated areas. Little to no records for the Northwest Pacific (i.e. Sea of Okhotsk), where many of the pan-Arctic species are likely to occur. Potential misidentifications in the Northwest Pacific for Euthora cristata and Agarum clathratum, d…
					Data partitioning			No data partitioning was applied. Model performance was assessed using five-fold spatial-block cross-validation
					Predictor variables			Long-term minimum and maximum benthic temperature and mean benthic salinity at minimum-depth. Long-term minimum and maximum surface ice thickness.
								· All environmental layers were sourced from Bio-ORACLE (https://www.bio-oracle.org/) Version 2.1 (Assis et al. 2018)
								· Spatial resolution and spatial extent of raw data: Same as biodiversity data
								· Map projection (coordinate reference system): North Pole Lambert Azimuthal Equal Area projection. +proj=laea +lat_0=90 +lon_0=0 +x_0=0 +y_0=0 +ellps=WGS84 +units=m +no_defs
								· Temporal resolution and temporal extent of raw data, if applicable: NA
								Data processing: Layers were obtained in a WGS84 spatial projection, and reprojected into a North Pole Lambert Azimuthal Equal Area projection as described above.
					Transfer data for projection			· Raster layers for future climate scenarios were also obtained from Bio-ORACLEv2.1. We obtained layers for the RCP2.6, RCP4.5, RCP6.0, RCP8.5 scenarios at both the 2050 and 2100 timesteps. All details regarding resolution, projections, and processing is the same as the above predictor variables.
		Model			Variable pre-selection			Our suite of variables underwent pre-selection from the full set of layers available on Bio-ORACLE. The first step was filtering down to only the layers available at both current and future timesteps. The second step involved reducing the set based on ecological justifications. Specifically, minimum depth benthic layers were selected for analysis (as opposed to surface, mean depth and max depth l…
					Multicollinearity			After the above pre-selection on ecological justification we investigated multi-collinearity between different measures of the same variable (mean, long-term minimum, and long-term maximum) using Variation Inflation Factor (VIF) tests. We retained all layers with a VIF < 10.
					Model settings			MaxEnt models were fit with default settings except for: tuned beta.multiplier/regularisation parameter, tuned feature selection, as described above
					Model estimates			Covariate variable importance was calculated using jacknife bootstrapping.
					Threshold selection			· Thresholds were selected using five-fold spatial-block validation to maximise the sum of sensitivity and specificity
		Assessment			Performance statistics			Performance statistics from five-fold spatial-block cross-validation were: AUC and the presence-only Boyce Index
					Plausibility check			Response plots: We used partial dependence plots to assess the ecological plausibility of fitted relationships in MaxEnt.
		Prediction			Prediction output			· Prediction unit: Predictions of relative probability of presence expressed on a continuous scale, and binary thresholded predictions based on a calculated threshold.
					Uncertainty quantification			Scenario uncertainty: Predicted to four climate scenario projections at two time steps.
		References				1		Assis, J., Tyberghein, L., Bosch, S., Verbruggen, H., Serrão, E.A., De Clerck, O. 2018. Bio-ORACLE v2.0: Extending marine data layers for bioclimatic modelling. Global Ecology and Biogeography. 27: 277-284.
						2		Chapman, A. R. O., Lindley, J. E. 1981. Productivity of Laminaria solidungula J. AG. in the Canadian High Arctic: In: Levrig, T. (ed.) A year-round study. International Seaweed Symposium (Xth): Göteborg, Sweden, August 11–15, 1980. De Gruyter, Berlin. pp. 247-252.
						3		Dunton, K. H., Schell, D. M. 1986. Seasonal carbon budget and growth of Laminaria solidungula in the Alaskan high Arctic. Marine Ecology Progress Series. 31:57–66.
						4		Filbee-Dexter, K., Wernberg, T., Fredriksen, S., Norderhaug, K.M., Pedersen, M.F. 2019. Arctic kelp forests: Diversity, resilience and future. Global and Planetary Change. 172: 1–14.
						5		Goldsmit, J., Schlegel, R. W., Filbee-Dexter, K., MacGregor, K. A., Johnson, L. E., Mundy, C. J., Savoie, A., McKindsey, C. W., Howland, K. L., Archambault, P. 2021. Kelp in the Eastern Canadian Arctic: current and future predictionpredictions of habitat suitability and cover. Frontiers in Marine Science. 18:742209.
						6		Hao, T., Elith, J. E., Guillera-Arroita, G., Lahoz-Monfort, J. J. 2019. A review of evidence about use and performance of species distribution modelling ensembles like BIOMOD. Diveristy and Distributions. 25: 839-852.
						7		Hop, H., Kovaltchouk, N. A., Wiencke, C. 2016. Distribution of macroalgae in Kongsfjorden, Svalbard. Polar Biology. 39: 2037-2051.
						8		Jueterbock, A., Semolina, I., Coyer, J.A., Hoarau, G. 2016. The fate of the Arctic seaweed Fucus distichus under climate change: an ecological niche modelling approach. Ecology and Evolution. 6: 1712-1724.
						9		Lüning, K., 1990. Seaweeds: Their Environment, Biogeography, and Ecophysiology. Wiley, New York. pgs. 544.
						10		Martínez, B., Radford, B., Thomsen, M.S., Connell, S.D., Carreño, F., Bradshaw, C.J.A., Fordham, D.A., Russell, B.D., Gurgel, C.F.D., Wernberg, T. 2018. Distribution models predict large contractions of habitat-forming seaweeds in response to ocean warming. Diversity and Distributions. 24:1350-1366.
						11		Ronowicz, M., Włodarska-Kowalczuk, M., Kukliński, P. 2020. Glacial and depth influence on sublittoral macroalgal standing stock in a high-Arctic fjord. Continental Shelf Research. 194: 104045.
						12		Schoenrock, K., Stachnik, Ł., Vad, J., Kamenos, N. A., Pearce, D., Rea, B., Schofield, J. E., Lea, J., Mair, D. 2018. Distribution of benthic communities in a fjord-marine system in Southwestern Greenland, with a focus on algal dominated habitats. International Youth Scientific and Practical Conference. Arctic Research: From Extensive to Integrated Development.
						13		Valavi, R., Guillera-Arroita, G., Lahoz-Monfort, J. J., Elith, J. In press. Predictive performance of presence-only species distribution models: a benchmark study with reproducible code. Ecological Monographs. e01486.
