# Supplementary material for: Arctic marine forest distribution models showcase potentially severe habitat losses for cryophilic species under climate change
Source: Glob Chang Biol. 2022 Mar 8;28(11):3711–27. doi: 10.1111/gcb.16142 (PMC9314671; doi:10.1111/gcb.16142)
Supplement: Supplementary file 2 — Table S2 [file GCB-28-3711-s001.xlsx]

## Sheet: model_performance
Species	AUC	Boyce Index	Threshold
Agarum clathratum	0.6773	0.6378	0.472
Chondrus crispus	0.7296	0.5818	0.32
Delesseria sanginea	0.8136	0.0962	0.468
Dilsea socialis	0.7518	0.4008	0.475
Euthora cristata	0.6265	0.484	0.448
Himanthalia elongata	0.8909	0.5624	0.337
Laminaria solidungula	0.8551	0.6668	0.476
Odonthalia dentata	0.7158	0.5702	0.554
